# Supplementary material for: Metabolic, Organoleptic and Transcriptomic Impact of Saccharomyces cerevisiae Genes Involved in the Biosynthesis of Linear and Substituted Esters
Source: Int J Mol Sci. 2021 Apr 14;22(8):4026. doi: 10.3390/ijms22084026 (PMC8070738; doi:10.3390/ijms22084026)
Supplement: Supplementary file 1 [file ijms-22-04026-s001.zip]

Archive with 11 entries (10 files):
- TABLES et STABLE/
- TABLES et STABLE/Figure S1.tif
- TABLES et STABLE/Figure S2.jpg
- TABLES et STABLE/Figure S3.jpg
- TABLES et STABLE/Table S1.xlsx
- TABLES et STABLE/Table S2.xlsx
- TABLES et STABLE/Table S3.xlsx
- TABLES et STABLE/Table S4.xlsx
- TABLES et STABLE/Table S5.xlsx
- TABLES et STABLE/Table S6.xlsx
- TABLES et STABLE/Table S7.xlsx
