# Supplementary material for: Metabolic, Organoleptic and Transcriptomic Impact of Saccharomyces cerevisiae Genes Involved in the Biosynthesis of Linear and Substituted Esters
Source: Int J Mol Sci. 2021 Apr 14;22(8):4026. doi: 10.3390/ijms22084026 (PMC8070738; doi:10.3390/ijms22084026)
Supplement: Supplementary file 1 [file ijms-22-04026-s001.zip › TABLES et STABLE/Table S4.xlsx]

## Sheet: Feuil1
Test	Sample 1	Sample 2e	Difference observed
T0
test 1	M1 Fx10-ΔAE + FAEE + HAA +R/S-3OHC4C2 + R-2OHMeC5C2	M1 Fx10 + C3C2 + AEE + S-2OH4MeC5C2	ns
test 2	T1 Fx10-ΔAE + FAEE + HAA +R/S-3OHC4C2 + R-2OHMeC5C2	T1 Fx10 + C3C2 + AEE + S-2OH4MeC5C2	ns
After 6 months
test 1	M1 Fx10-ΔAE	M1 Fx10	ns
	+ FAEE + HAA +R/S-3OHC4C2 + R-2OHMeC5C2	+ C3C2 + AEE + S-2OH4MeC5C2
test 2	T1 Fx10-ΔAE	T1 Fx10	ns
	+ FAEE + HAA +R/S-3OHC4C2 + R-2OHMeC5C2	+ C3C2 + AEE + S-2OH4MeC5C2
